# Supplementary material for: β-Glucuronidase Pattern Predicted From Gut Metagenomes Indicates Potentially Diversified Pharmacomicrobiomics
Source: Front Microbiol. 2022 Mar 3;13:826994. doi: 10.3389/fmicb.2022.826994 (PMC8928169; doi:10.3389/fmicb.2022.826994)
Supplement: Supplementary file 1 [file Data_Sheet_1.XLSX]

## Sheet: list
Supplementary Datasheet S1: List of corresponding IDs between this work and the ones by Pollet et al. 2017. For each ID it is reported the category and the belonging phylum and species.
This work ID	Human Microbiome Project GI database ID	Category	Phylum	Species
1	SRS014923.103535	NL	Firmicutes	Faecalibacterium_sp.CAG:74
2	SRS051031.100709	NL	Firmicutes	Clostridium_sp.CAG:75
3	SRS052697.294668	NL	Firmicutes	Roseburia_sp.CAG:100
4	SRS012273.107272	NL	Firmicutes	Fusicatenibacter
5	SRS013687.96337	NL	Firmicutes	Butyrivibrio_sp.CAG:318
6	SRS023526.251759	NL	Bacteroidetes	Alistipes_senagalensis
7	SRS011405.40805	NL	Bacteroidetes	Bacteroides_intestinalis_CAG:564
8	SRS015663.263152	NL	Bacteroidetes	Bacteroides_finegoldii
9	SRS022137.27111	NL	Bacteroidetes	Bacteroides_multispecies
10	SRS016203.126554	NL	Bacteroidetes	Bacteroides_ovatus
11	SRS024132.96578	NL	Bacteroidetes	Bacteroides_multispecies
12	SRS063985.97426	NL	Bacteroidetes	Alistipes_shahii
13	SRS051031.173469	NL	Firmicutes	Clostridium_sp.CAG:253
14	SRS019910.125985	NL	Bacteroidetes	Prevotella_sp.CAG:732
15	SRS015794.75472	NL	Bacteroidetes	Prevotella_sp.CAG:386
16	SRS015190.3291	NL	Bacteroidetes	Bacteroides_uniformis
17	SRS011529.42663	NL	Bacteroidetes	Bacteroides_uniformis
18	SRS015264.145530	NL	Bacteroidetes	Coprobacter_secundus
19	SRS017307.68457	NL	Bacteroidetes	Alistipes_senagalensis
20	SRS012273.106850	NL	Firmicutes	Fusicatenibacter
21	SRS017821.190781	NL	Firmicutes	Lachnospiraceae_bacterium_TF01
22	SRS049995.49420	NL	Bacteroidetes	Alistipes_senagalensis
23	SRS017191.147240	NL	Bacteroidetes	Bacteroides_multispecies
24	SRS050422.152741	NL	Bacteroidetes	Bacteroides_stercorirosoris
25	SRS050422.79744	NL	Firmicutes	Fusicatenibacter_saccharivorans
26	SRS017701.44399	NL	Bacteroidetes	Bacteroides_sp.CAG:709
27	SRS049900.6409	NL	Bacteroidetes	Bacteroides_ovatus
28	SRS015264.139063	NL	Firmicutes	Faecalibacterium_prausnitzii_L2
29	SRS017307.32848	NL	Firmicutes	Faecalibacterium_prausnitzii
30	SRS017521.57073	NL	Firmicutes	Faecalibacterium_sp.CAG:82
31	SRS057717.13088	NL	Firmicutes	Ruminococcus_gnavus
32	SRS015578.35375	NL	Firmicutes	Roseburia_inulinivorans
33	SRS023176.71291	NL	Firmicutes	Lachnospiraceae_bacterium_7_1_58FAA
34	SRS014923.34218	NL	Firmicutes	Faecalibacterium_sp.CAG:74
35	SRS024625.15175	NL	Bacteroidetes	Bacteroides_uniformis
36	SRS016056.7615	NL	Bacteroidetes	Bacteroides_uniformis
37	SRS011529.47957	NL	Bacteroidetes	Paraprevotella_clara
38	SRS011586.24273	NL	Bacteroidetes	Bacteroides_nordii
39	SRS050422.97742	NL	Bacteroidetes	Bacteroides_salyersiae
40	SRS018656.34945	NL	Bacteroidetes	Candidatus_bacteroides_timonensis
41	SRS052697.111918	NL	Bacteroidetes	Tannerella_sp.CAG:51
42	SRS011405.12981	NL	Bacteroidetes	Bacteroides_thetaiotaomicron
43	SRS011586.223194	NL	Bacteroidetes	Bacteroides_sp.HPS0048
44	SRS024132.77963	NL	Bacteroidetes	Bacteroides_caccae
45	SRS019601.2605	NL	Bacteroidetes	Bacteroides_fragilis
46	SRS011586.51365	NL	Bacteroidetes	Bacteroides_fragilis
47	SRS018427.209365	NL	Bacteroidetes	Bacteroides_massilensis
48	SRS015190.16570	NL	Bacteroidetes	Bacteroides_cellulosilyticus
49	SRS020869.17121	NL	Bacteroidetes	Bacteroides_intestinalis
50	SRS015578.36951	NL	Bacteroidetes	Bacteroides_fragilis
51	SRS011529.202112	NL	Bacteroidetes	Bacteroides_coprophilus
52	SRS011239.209065	NL	Bacteroidetes	Parabacteroides_multispecies
53	SRS011529.28992	NL	Bacteroidetes	Parabacteroides_merdae
54	SRS021484.217051	NL	Bacteroidetes	Parabacteroides_johnsonii
55	SRS024132.98377	NL	Bacteroidetes	Odoribacter_laneus
56	SRS018427.198716	NL	Bacteroidetes	Bacteroides_vulgatus
57	SRS011239.45377	NL	Bacteroidetes	Bacteroides_coprocola_CAG:162
58	SRS019910.29965	NL	Bacteroidetes	Bacteroides_caccae
59	SRS063985.27039	NL	Bacteroidetes	Bacteroides_dorei
60	SRS017103.228639	NL	Firmicutes	Ruminococcus_sp.CAG:77
61	SRS015217.97161	NL	Firmicutes	Roseburia_hominis
62	SRS019161.7410	NL	Firmicutes	Faecalibacterium_prausnitzii_SL3/3
63	SRS050422.26053	NL	Firmicutes	Faecalibacterium_prausnitzii
64	SRS024331.215647	NL	Firmicutes	Roseburia_inulinivorans
65	SRS016954.181615	NL	Firmicutes	Roseburia_inulinivorans
66	SRS014923.307745	NL	Firmicutes	Roseburia_hominis
67	SRS015065.66511	NL	Firmicutes	Faecalibacterium_prausnitzii
68	SRS015264.38260	NL	Firmicutes	Faecalibacterium_prausnitzii_L2
69	SRS015663.18708	NL	Firmicutes	Faecalibacterium_prausnitzii
70	SRS017103.192921	NL	Firmicutes	Clostridiales_bacterium_KLE1615
71	SRS023176.32079	NL	Firmicutes	Ruminococcus_gnavus
72	SRS016495.28558	NL	Firmicutes	Anaerotruncus_sp.CAG:528
73	SRS023176.83150	NL	Firmicutes	Lachnospiraceae_bacterium_9_1_43BFAA
74	SRS022071.228303	NL	Firmicutes	Firmicutes_bacterium_CAG:341
75	SRS049712.200941	NL	Firmicutes	Eubacterium_sp.CAG:251
76	SRS045004.190116	NL	Firmicutes	Eubacterium_sp.CAG:180
77	SRS014923.1295	NL	Firmicutes	Clostridium_sp.CAG:217
78	SRS015578.91631	NL	Firmicutes	Eubacterium_sp.CAG:_76
79	SRS023176.73160	NL	Firmicutes	Lachnospiraceae_bacterium_9_1_43BFAA
80	SRS023176.7378	NL	Firmicutes	Ruminococcus_gnavus
81	SRS023176.5275	NL	Firmicutes	Ruminococcus_gnavus
82	SRS015217.229301	NL	Firmicutes	Roseburia_hominis
83	SRS011239.2499	NL	Firmicutes	Firmicutes_bacterium_CAG:475
84	SRS024132.99137	NL	Firmicutes	Clostridium_sp.CAG:62
85	SRS012273.319820	NL	Firmicutes	Subdoligranulum_sp.4_3_54A2FAA
86	SRS055982.32560	NL	Bacteroidetes	Bacteroides_salyersiae
87	SRS011529.32451	NL	Bacteroidetes	Bacteroides_dorei
88	SRS024331.217018	NL	Bacteroidetes	Coprobacter_secundus
89	SRS018656.100250	NL	Bacteroidetes	Bacteroides_nordii
90	SRS050925.151496	NL	Bacteroidetes	Porphyromonadaceae_bacterium_GM3
91	SRS011586.205727	NL	Firmicutes	Firmicutes_uncultured_bacterium_fragment
92	SRS024435.43879	NL	Bacteroidetes	Bacteroidetes
93	SRS023583.12646	NL	Bacteroidetes	Bacteroidetes
94	SRS021948.213386	NL	Bacteroidetes	Bacteroidetes_fragment
95	SRS011452.30249	NL	Bacteroidetes	Bacteroidetes
96	SRS021948.204621	NL	Bacteroidetes	Bacteroidetes
97	SRS020869.249001	NL	Bacteroidetes	Bacteroidetes
98	SRS011134.333180	NL	Bacteroidetes	Bacteroidetes
99	SRS017701.130646	NL	Bacteroidetes	Bacteroidetes__fragment
100	SRS056519.10028	NL	Bacteroidetes	Bacteroidetes
101	SRS017307.212630	NL	Bacteroidetes	Bacteroidetes
102	SRS045713.77206	NL	Bacteroidetes	Bacteroidetes
103	SRS045713.77020	NL	Bacteroidetes	Bacteroidetes
104	SRS016095.87929	NL	Bacteroidetes	Bacteroidetes_fragment
105	SRS015663.4145	NL	Bacteroidetes	Bacteroidetes
106	SRS015782.13092	NL	Bacteroidetes	Bacteroidetes
107	SRS018656.108594	NL	Bacteroidetes	Bacteroidetes
108	SRS020233.379797	NL	Bacteroidetes	Bacteroidetes
109	SRS015133.10516	NL	Bacteroidetes	Bacteroidetes_fragment
110	SRS020869.216543	NL	Firmicutes	Firmicutes_fragment
111	SRS013951.108115	NL	Firmicutes	Firmicutes
112	SRS017307.218563	NL	Firmicutes	Firmicutes
113	SRS024132.104031	NL	Firmicutes	Firmicutes
114	SRS019601.107807	NL	Firmicutes	Firmicutes
115	SRS064276.161266	NL	Firmicutes	Firmicutes
116	SRS015217.11114	NL	Firmicutes	Firmicutes
117	SRS018351.57975	NL	Firmicutes	Firmicutes
118	SRS013476.215840	NL	Firmicutes	Firmicutes_fragment
119	SRS020328.32922	NL	Firmicutes	Firmicutes
120	SRS045645.174240	NL	Firmicutes	Firmicutes_fragment
121	SRS024435.253488	NL	Firmicutes	Firmicutes_fragment
122	SRS011061.156348	NL	Firmicutes	Firmicutes_fragment
123	SRS051031.146690	NL	Firmicutes	Firmicutes
124	SRS023914.87176	NL	Firmicutes	Firmicutes
125	SRS014287.153454	NL	Firmicutes	Firmicutes_fragment
126	SRS015190.73379	NL	Firmicutes	Firmicutes
127	SRS017521.23841	NL	Firmicutes	Firmicutes
128	SRS014287.8565	NL	Firmicutes	Firmicutes
129	SRS056259.8724	NL	Firmicutes	Firmicutes
130	SRS077730.60690	NL	Firmicutes	Firmicutes_fragment
131	SRS024435.88193	NL	Firmicutes	Firmicutes
132	SRS063040.264469	NL	Firmicutes	Firmicutes_fragment
133	SRS017521.296625	NL	Firmicutes	Firmicutes_fragment
134	SRS015578.76196	NL	Firmicutes	Firmicutes
135	SRS019601.65570	NL	Firmicutes	Firmicutes
136	SRS023914.205103	NL	Firmicutes	Firmicutes
137	SRS020233.378352	NL	Firmicutes	Firmicutes
138	SRS011586.67984	NL	Firmicutes	Firmicutes
139	SRS017433.39923	NL	Firmicutes	Firmicutes
140	SRS015578.244827	NL	Firmicutes	Firmicutes
141	SRS017307.210466	NL	Firmicutes	Firmicutes
142	SRS016095.241000	NL	Firmicutes	Firmicutes_fragment
143	SRS014235.308239	NL	Firmicutes	Firmicutes_fragment
144	SRS049959.116680	NL	unclear	unclear_classification
145	SRS017307.204178	NL	Firmicutes	Firmicutes
146	SRS022609.316191	NL	Firmicutes	Firmicutes_fragment
147	SRS055982.56993	NL	FIrmicutes	Firmicutes
148	SRS021948.194172	NL	Firmicutes	Firmicutes_fragment
149	SRS017103.219270	NL	Firmicutes	Firmicutes_fragment
150	SRS064276.279741	NL	Firmicutes	Firmicutes_fragment
151	SRS049995.245815	NL	unclear	unclear_classification
152	SRS017701.154589	NL	unclear	unclear_classification
153	SRS015663.266489	NL	Firmicutes	Firmicutes
154	SRS057717.12790	NL	Firmicutes	Firmicutes
155	SRS052027.152578	NL	Firmicutes	Firmicutes
156	SRS017701.165653	NL	unclear	unclear_classification
157	SRS013476.22122	NL	unclear	unclear_classification
158	SRS019397.48796	NL	Bacteroidetes	Bacteroidetes
159	SRS024435.60746	NL	Bacteroidetes	Bacteroidetes
160	SRS057717.67703	NL	Bacteroidetes	Bacteroidetes
161	SRS050422.25351	mL1,2	Bacteroidetes	Bacteroides_ovatus
162	SRS016018.40585	mL1,2	Bacteroidetes	Bacteroides_sp.CAG:754
163	SRS019601.35894	mL1,2	Bacteroidetes	Bacteroides_ovatus
164	SRS049900.8240	mL1,2	Bacteroidetes	_Bacteroides_sp.CAG:754
165	SRS022137.24481	mL1,2	Bacteroidetes	Bacteroides_multispecies
166	SRS056519.9840	mL1,2	Bacteroidetes	_Bacteroidetes
167	SRS024132.318813	mL1	Firmicutes	Faecalibacterium_sp.CAG:74
168	SRS011239.11144	mL1	Firmicutes	Faecalibacterium_prausnitzii
169	SRS015217.92661	mL1	Firmicutes	Roseburia_hominis
170	SRS054956.59831	mL1	Firmicutes	Roseburia_intestinalis
171	SRS015854.61990	mL1	Firmicutes	Clostridium_sp.CAG:91
172	SRS011405.139207	mL1	Firmicutes	Clostridium_sp.CAG:91
173	SRS019582.80136	mL1	Bacteroidetes	Bacteroides_massiliensis
174	SRS019582.46068	mL1	Bacteroidetes	Bacteroides_multispecies
175	SRS045713.38032	mL1	Bacteroidetes	Bacteroides_multispecies
176	SRS015782.59238	mL1	Bacteroidetes	Bacteroides_vulgatus
177	SRS050925.51312	mL1	Bacteroidetes	Bacteroides_dorei
178	SRS013687.231718	mL1	Bacteroidetes	Bacteroides_multispecies
179	SRS011405.39318	mL1	Bacteroidetes	Bacteroides_thetaiotaomicron
180	SRS045004.32036	mL1	Bacteroidetes	Parabacteroides_merdae
181	SRS016056.36511	mL1	Bacteroidetes	Bacteroides_intestinihominis
182	SRS024132.66972	mL1	Bacteroidetes	Odoribacter_laneus
183	SRS050925.174250	mL1	Bacteroidetes	Coprobacter_secundus
184	SRS011239.197778	mL1	Bacteroidetes	Parabacteroides_goldsteinii
185	SRS015190.51659	mL1	Bacteroidetes	Bacteroides_ovatus
186	SRS016335.280078	mL1	Firmicutes	Eubacterium_sp.CAG:115
187	SRS011134.351238	mL1	Firmicutes	Firmicutes_bacterium_CAG:95
188	SRS017433.51215	mL1	Bacteroidetes	Bacteroides_fragilis
189	SRS011586.37825	mL1	Bacteroidetes	Bacteroides_fragilis
190	SRS017821.165554	mL1	unclear	unclear_fragment
191	SRS024075.141365	mL1	unclear	unclear
192	SRS011134.278894	mL1	unclear	unclear_fragment
193	SRS016267.108985	mL1	Firmicutes	Firmicutes
194	SRS015578.88564	mL1	Firmicutes	Firmicutes
195	SRS012902.38584	mL1	Firmicutes	Firmicutes
196	SRS020869.14863	mL1	Bacteroidetes	Bacteroidetes
197	SRS020869.254180	mL1	Bacteroidetes	Bacteroidetes
198	SRS016585.25350	mL1	Bacteroidetes	Bacteroidetes
199	SRS049959.63877	mL1	Bacteroidetes	Bacteroidetes
200	SRS024625.141426	mL1	Bacteroidetes	Bacteroidetes
201	SRS013476.24854	mL1	unclear	unclear__fragment
202	SRS014923.117525	mL1	Firmicutes	Firmicutes
203	SRS063985.92081	mL1	Firmicutes	Firmicutes
204	SRS011239.205837	mL1	unclear	unclear
205	SRS013800.181271	mL1	Bacteroidetes	Bacteroidetes
206	SRS064276.138185	mL1	unclear	unclear
207	SRS011586.85243	mL1	unclear	unclear
208	SRS015217.3050	mL2	Verrucomicrobia	Akkermansia_sp.CAG:344
209	SRS011586.70098	mL2	Verrucomicrobia	Akkermansia_sp.CAG:344
210	SRS018656.109612	mL2	Verrucomicrobia	Akkermansia_sp.KLE1797
211	SRS024132.332613	mL2	Bacteroidetes	Bacteroides_cellulosilyticus
212	SRS020328.271517	mL2	Bacteroidetes	Parabacteroides_goldsteinii
213	SRS024009.5309	mL2	Bacteroidetes	Bacteroides_multispecies
214	SRS011586.60073	mL2	Bacteroidetes	Parabacteroides_merdae
215	SRS017821.49250	mL2	Bacteroidetes	Bacteroidetes
216	SRS016335.53806	mL2	Bacteroidetes	Bacteroidetes
217	SRS020869.55801	mL2	Bacteroidetes	Bacteroidetes
218	SRS019601.24033	mL2	Verrucomicrobia	Akkermansia_muciniphila
219	SRS019582.130094	L1	Firmicutes	Clostridium_sp.CAG:307
220	SRS017191.56930	L1	Proteobacteria	Escherichia_coli
221	SRS023176.24667	L1	Firmicutes	Ruminococcus_gnavus
222	SRS018351.29729	L1	Firmicutes	Faecalibacterium_prausnitzii
223	SRS022071.224144	L1	Firmicutes	Faecalibacterium_prausnitzii
224	SRS015578.80063	L1	Firmicutes	Eubacterium_sp.CAG:38
225	SRS017191.58283	L1	Firmicutes	Eubacterium_sp.CAG:76
226	SRS019601.110816	L1	Firmicutes	Eubacterium_eligens_CAG:72
227	SRS077730.142013	L1	Firmicutes	Firmicutes_uncultured_bacterium_fragment
228	SRS016267.92469	L1	Firmicutes	Firmicutes_uncultured_bacterium_fragment
229	SRS024265.141092	L1	Firmicutes	Firmicutes
230	SRS014979.79627	L1	Firmicutes	Firmicutes
231	SRS022609.165334	L1	Firmicutes	Firmicutes
232	SRS011405.145603	L1	Firmicutes	Firmicutes
233	SRS019161.247428	L1	unclear	unclear__fragment
234	SRS014923.300030	L1	unclear	unclear
235	SRS011586.88897	L2	Bacteroidetes	Bacteroidetes_unconfirmed_sequence
236	SRS011405.14712	L2	Bacteroidetes	Bacteroides_intestinalis_CAG:564
237	SRS019787.27227	L2	Bacteroidetes	Bacteroides_intestinalis
238	SRS011529.64867	L2	Bacteroidetes	Paraprevotella_clara
239	SRS019601.88766	L2	Bacteroidetes	Bacteroides_vulgatus
240	SRS018656.37495	L2	Bacteroidetes	Candidatus_bacteroides_timonensis
241	SRS049959.38447	L2	Bacteroidetes	Prevotella_copri
242	SRS045713.14514	L2	Bacteroidetes	Bacteroides_uniformis
243	SRS019161.95752	L2	Bacteroidetes	Alistipes_timonensis
244	SRS017307.71236	L2	Bacteroidetes	Alistipes_senagalensis
245	SRS020869.18805	L2	Bacteroidetes	Bacteroides_intestinalis
246	SRS015190.42469	L2	Bacteroidetes	Candidates_bactericides_timonensis
247	SRS019601.55249	L2	Bacteroidetes	Bacteroides_uniformis
248	SRS048870.28850	L2	Bacteroidetes	Bacteroidetes
249	SRS016203.125956	L2	Bacteroidetes	Bacteroides_ovatus_ATCC_8483
250	SRS012902.13258	L2	Bacteroidetes	Bacteroides_ovatus
251	SRS015663.125464	L2	Bacteroidetes	Bacteroides_eggerthii
252	SRS023914.223128	L2	Bacteroidetes	Bacteroides_stercoris
253	SRS045004.1734	L2	Bacteroidetes	Bacteroides_stercoris
254	SRS022609.816	L2	Bacteroidetes	_Bacteroidetes
255	SRS017433.56230	L2	Bacteroidetes	Tannerella_sp.CAG:51
256	SRS050422.73127	L2	Bacteroidetes	Bacteroidetes
257	SRS015217.11766	L2	Bacteroidetes	Bacteroides_ovatus
258	SRS016495.13585	L2	Bacteroidetes	Bacteroides_multispecies
259	SRS018575.34501	L2	Bacteroidetes	Bacteroides_clarus
260	SRS019582.31661	L2	Bacteroidetes	Bacteroides_uniformis
261	SRS045713.76924	L2	Bacteroidetes	Bacteroides_cellulosilyticus_CAG:158
262	SRS015217.202723	L2	Firmicutes	Dorea_longecatina
263	SRS049959.11650	L2	Bacteroidetes	Bacteroidetes_unconfirmed_sequence
264	SRS019267.93486	L2	Bacteroidetes	Bacteroidetes_fragment
265	SRS011271.20274	L2	Bacteroidetes	Bacteroidetes_fragment
266	SRS017433.24596	L2	Bacteroidetes	Bacteroidetes
267	SRS056259.118375	L2	Bacteroidetes	Bacteroidetes
268	SRS024435.10769	L2	Bacteroidetes	Bacteroidetes
269	SRS015217.56118	L2	Bacteroidetes	Bacteroidetes
270	SRS047014.55007	L2	unclear	unclear
271	SRS062427.9527	L2	unclear	unclear
272	SRS017433.55730	L2	unclear	unclear
273	SRS048164.208543	L2	unclear	unclear
274	SRS020233.333911	NC	Bacteroidetes	Bacteroidetes_fragment
275	SRS053335.69470	NC	Firmicutes	Firmicutes_fragment
276	SRS020328.178587	NC	unclear	unclear_fragment
277	SRS045713.32377	NC	unclear	unclear_fragment
278	SRS024435.197134	NC	Bacteroidetes	Bacteroidetes_fragment
279	SRS023176.66822	NC	Firmicutes	Firmicutes_fragment
