# Supplementary material for: β-Glucuronidase Pattern Predicted From Gut Metagenomes Indicates Potentially Diversified Pharmacomicrobiomics
Source: Front Microbiol. 2022 Mar 3;13:826994. doi: 10.3389/fmicb.2022.826994 (PMC8928169; doi:10.3389/fmicb.2022.826994)
Supplement: Supplementary file 2 [file Data_Sheet_2.XLSX]

## Sheet: Identified GUS
Supplementary Datasheet S2: : List of GUS sequences identified. Mean abundance, abundance in single microbiome, and frequency in the set of GUS encoding bacteria are reported.
This work ID	Category	Origin	Mean %	Max % (subject)	Frequency, no. Subjects (%)
11	NL	Bacteroides_multispecies	5.6486	8.75 (CHN-37)	42 (70)
176	mL1	Bacteroides_vulgatus	5.2527	6.02 (CHN-35)	36 (60)
36	NL	Bacteroides_uniformis	4.3817	8.75 (CHN-37)	30 (50)
220	L1	Escherichia_coli	3.326	23.28 (ESP-48)	11 (18)
87	NL	Bacteroides_dorei	2.3889	8.83 (CHN-05)	23 (38)
17	NL	Bacteroides_uniformis	2.363	3.96 (SWE-16)	27 (45)
242	L2	Bacteroides_uniformis	2.236	5.65 (CHN-08)	22 (37)
177	mL1	Bacteroides_dorei	1.8351	10.58 (CHN-05)	13 (22)
47	NL	Bacteroides_massilensis	1.7922	4.95 (CHN-35)	16 (27)
67	NL	Faecalibacterium_prausnitzii	1.6834	2.08 (ESP-42)	37 (62)
35	NL	Bacteroides_uniformis	1.6105	2.8 (SWE-21)	15 (25)
223	L1	Faecalibacterium_prausnitzii	1.608	2.65 (SWE-21)	37 (62)
10	NL	Bacteroides_ovatus	1.5723	2.26 (SWE-26)	25 (42)
185	mL1	Bacteroides_ovatus	1.5668	4.59 (CHN-05)	22 (37)
173	mL1	Bacteroides_massiliensis	1.502	4.09 (CHN-38)	17 (28)
257	L2	Bacteroides_ovatus	1.4949	2.26 (SWE-26)	26 (43)
53	NL	Parabacteroides_merdae	1.4844	2.46 (CHN-08)	31 (52)
76	NL	Eubacterium_sp.CAG:180	1.4526	14.23 (ESP-45)	14 (23)
126	NL	Firmicutes	1.3622	2.17 (ESP-47)	36 (60)
134	NL	Firmicutes	1.3346	2.17 (ESP-47)	34 (57)
180	mL1	Parabacteroides_merdae	1.26	2.46 (CHN-08)	26 (43)
261	L2	Bacteroides_cellulosilyticus_CAG:158	1.2446	4.89 (CHN-08)	16 (27)
58	NL	Bacteroides_caccae	1.1666	3.27 (CHN-05)	26 (43)
44	NL	Bacteroides_caccae	1.1415	3.38 (CHN-05)	19 (32)
248	L2	Bacteroidetes	1.1152	3.31 (SWE-18)	12 (20)
12	NL	Alistipes_shahii	1.1075	1.82 (CHN-37)	32 (53)
48	NL	Bacteroides_cellulosilyticus	1.0857	4.89 (CHN-08)	15 (25)
56	NL	Bacteroides_vulgatus	1.067	6.83 (SWE-27)	11 (18)
32	NL	Roseburia_inulinivorans	1.0186	5.56 (CHN-05)	24 (40)
247	L2	Bacteroides_uniformis	0.9738	8.75 (CHN-37)	5 (8)
250	L2	Bacteroides_ovatus	0.9459	2.73 (CHN-34)	16 (27)
218	mL2	Akkermansia_muciniphila	0.9284	10.56 (ESP-50)	9 (15)
251	L2	Bacteroides_eggerthii	0.908	5.49 (CHN-37)	9 (15)
147	NL	Firmicutes	0.8918	3.77 (ESP-49)	12 (20)
25	NL	Fusicatenibacter_saccharivorans	0.89	2.17 (USA-57)	30 (50)
226	L1	Eubacterium_eligens_CAG:72	0.8628	2.34 (SWE-27)	28 (47)
28	NL	Faecalibacterium_prausnitzii_L2	0.8624	1.57 (CHN-35)	23 (38)
119	NL	Firmicutes	0.8512	2.17 (ESP-47)	16 (27)
42	NL	Bacteroides_thetaiotaomicron	0.8134	1.82 (CHN-05)	18 (30)
77	NL	Clostridium_sp.CAG:217	0.7795	3.11 (ESP-50)	12 (20)
258	L2	Bacteroides_multispecies	0.7587	2.28 (CHN-34)	14 (23)
194	mL1	Firmicutes	0.755	1.9 (ESP-44)	25 (42)
23	NL	Bacteroides_multispecies	0.7543	4.94 (CHN-08)	12 (20)
168	mL1	Faecalibacterium_prausnitzii	0.7229	1.4 (SWE-01)	19 (32)
211	mL2	Bacteroides_cellulosilyticus	0.7171	3.37 (SWE-18)	16 (27)
175	mL1	Bacteroides_multispecies	0.7171	1.93 (CHN-32)	14 (23)
232	L1	Firmicutes	0.7127	2.57 (SWE-17)	14 (23)
106	NL	Bacteroidetes	0.6994	10.78 (USA-58)	1 (2)
34	NL	Faecalibacterium_sp.CAG:74	0.6782	1.61 (USA-59)	24 (40)
260	L2	Bacteroides_uniformis	0.6648	4.04 (SWE-23)	8 (13)
128	NL	Firmicutes	0.6288	1.9 (ESP-44)	19 (32)
102	NL	Bacteroidetes	0.6112	2.88 (ESP-46)	7 (12)
213	mL2	Bacteroides_multispecies	0.5795	2.26 (SWE-21)	12 (20)
188	mL1	Bacteroides_fragilis	0.5713	2.32 (SWE-18)	13 (22)
167	mL1	Faecalibacterium_sp.CAG:74	0.5112	1.61 (USA-59)	16 (27)
239	L2	Bacteroides_vulgatus	0.5039	2.11 (CHN-07)	9 (15)
262	L2	Dorea_longecatina	0.5022	3.2 (USA-60)	12 (20)
181	mL1	Bacteroides_intestinihominis	0.4938	1.77 (CHN-36)	10 (17)
170	mL1	Roseburia_intestinalis	0.4727	2.08 (SWE-28)	15 (25)
139	NL	Firmicutes	0.4655	1.76 (SWE-27)	15 (25)
249	L2	Bacteroides_ovatus_ATCC_8483	0.4468	1.16 (SWE-24)	12 (20)
50	NL	Bacteroides_fragilis	0.4394	2.32 (SWE-18)	12 (20)
174	mL1	Bacteroides_multispecies	0.4362	1.16 (SWE-24)	13 (22)
29	NL	Faecalibacterium_prausnitzii	0.4336	3.5 (ETH-15)	6 (10)
59	NL	Bacteroides_dorei	0.4152	2.71 (ESP-42)	6 (10)
161	mL1mL2	Bacteroides_ovatus	0.4131	2.28 (CHN-34)	7 (12)
16	NL	Bacteroides_uniformis	0.4103	2.1 (USA-58)	5 (8)
241	L2	Prevotella_copri	0.4039	5.02 (ETH-12)	2 (3)
82	NL	Roseburia_hominis	0.3909	0.9 (SWE-23)	18 (30)
30	NL	Faecalibacterium_sp.CAG:82	0.3863	1.58 (SWE-29)	11 (18)
60	NL	Ruminococcus_sp.CAG:77	0.3845	2.02 (CHN-39)	8 (13)
129	NL	Firmicutes	0.3813	2.8 (SWE-01)	7 (12)
84	NL	Clostridium_sp.CAG:62	0.3756	1.01 (ESP-43)	13 (22)
225	L1	Eubacterium_sp.CAG:76	0.3673	1.22 (SWE-21)	16 (27)
162	mL1mL2	Bacteroides_sp.CAG:754	0.3482	2.26 (SWE-26)	4 (7)
229	L1	Firmicutes	0.3459	2.47 (ETH-15)	5 (8)
63	NL	Faecalibacterium_prausnitzii	0.3339	2.07 (USA-56)	5 (8)
73	NL	Lachnospiraceae_bacterium_9_1_43BFAA	0.3254	4.09 (ESP-45)	2 (3)
79	NL	Lachnospiraceae_bacterium_9_1_43BFAA	0.3254	4.09 (ESP-45)	2 (3)
9	NL	Bacteroides_multispecies	0.3158	1.1 (SWE-17)	7 (12)
86	NL	Bacteroides_salyersiae	0.311	3.41 (ESP-43)	5 (8)
163	mL1mL2	Bacteroides_ovatus	0.2953	2.19 (CHN-35)	3 (5)
15	NL	Prevotella_sp.CAG:386	0.2908	2.35 (ETH-12)	3 (5)
245	L2	Bacteroides_intestinalis	0.2845	2.02 (CHN-02)	4 (7)
259	L2	Bacteroides_clarus	0.2759	0.96 (CHN-04)	9 (15)
169	mL1	Roseburia_hominis	0.2644	0.59 (USA-59)	15 (25)
41	NL	Tannerella_sp.CAG:51	0.2582	2.58 (CHN-02)	8 (13)
62	NL	Faecalibacterium_prausnitzii_SL3/3	0.256	2.15 (USA-59)	4 (7)
39	NL	Bacteroides_salyersiae	0.2545	2.74 (CHN-05)	3 (5)
255	L2	Tannerella_sp.CAG:51	0.2493	2.58 (CHN-02)	7 (12)
66	NL	Roseburia_hominis	0.2482	2.08 (SWE-28)	8 (13)
31	NL	Ruminococcus_gnavus	0.2443	2.31 (ESP-45)	4 (7)
78	NL	Eubacterium_sp.CAG:_76	0.2416	1.22 (SWE-21)	13 (22)
236	L2	Bacteroides_intestinalis_CAG:564	0.2307	2.02 (CHN-02)	3 (5)
276	NC	unclear_fragment	0.225	2.17 (USA-57)	4 (7)
70	NL	Clostridiales_bacterium_KLE1615	0.2248	1.24 (USA-57)	8 (13)
198	mL1	Bacteroidetes	0.2198	3.09 (CHN-35)	2 (3)
202	mL1	Firmicutes	0.2164	1.84 (SWE-22)	5 (8)
61	NL	Roseburia_hominis	0.2129	0.9 (SWE-23)	6 (10)
52	NL	Parabacteroides_multispecies	0.2109	1.66 (CHN-05)	5 (8)
46	NL	Bacteroides_fragilis	0.2082	1.4 (ETH-53)	3 (5)
269	L2	Bacteroidetes	0.2035	2.1 (USA-58)	2 (3)
238	L2	Paraprevotella_clara	0.2025	0.82 (SWE-26)	6 (10)
203	mL1	Firmicutes	0.2018	1.35 (ESP-47)	4 (7)
24	NL	Bacteroides_stercorirosoris	0.2007	1.92 (CHN-02)	3 (5)
69	NL	Faecalibacterium_prausnitzii	0.1989	2.48 (ETH-52)	2 (3)
256	L2	Bacteroidetes	0.1937	1.44 (USA-58)	3 (5)
127	NL	Firmicutes	0.1801	0.69 (CHN-05)	7 (12)
133	NL	Firmicutes_fragment	0.1795	0.78 (ETH-14)	5 (8)
273	L2	unclear	0.1757	0.82 (ETH-14)	4 (7)
75	NL	Eubacterium_sp.CAG:251	0.1721	1.07 (SWE-26)	9 (15)
148	NL	Firmicutes_fragment	0.1718	1.12 (USA-59)	7 (12)
113	NL	Firmicutes	0.1714	1.61 (USA-59)	3 (5)
105	NL	Bacteroidetes	0.1699	1.45 (CHN-36)	3 (5)
45	NL	Bacteroides_fragilis	0.1697	2.32 (SWE-18)	3 (5)
224	L1	Eubacterium_sp.CAG:38	0.1683	0.97 (CHN-40)	10 (17)
137	NL	Firmicutes	0.1643	0.68 (CHN-40)	6 (10)
221	L1	Ruminococcus_gnavus	0.164	2.31 (ESP-45)	2 (3)
111	NL	Firmicutes	0.1625	0.89 (CHN-40)	6 (10)
85	NL	Subdoligranulum_sp.4_3_54A2FAA	0.1617	0.91 (ESP-42)	7 (12)
179	mL1	Bacteroides_thetaiotaomicron	0.1607	1.01 (SWE-21)	4 (7)
2	NL	Clostridium_sp.CAG:75	0.1532	0.66 (USA-57)	8 (13)
189	mL1	Bacteroides_fragilis	0.1524	1.4 (ETH-53)	2 (3)
81	NL	Ruminococcus_gnavus	0.1502	2.31 (ESP-45)	1 (2)
13	NL	Clostridium_sp.CAG:253	0.1479	0.67 (SWE-29)	6 (10)
253	L2	Bacteroides_stercoris	0.1454	2.24 (CHN-31)	1 (2)
123	NL	Firmicutes	0.1296	1.41 (SWE-17)	2 (3)
219	L1	Clostridium_sp.CAG:307	0.1296	1.41 (SWE-17)	2 (3)
222	L1	Faecalibacterium_prausnitzii	0.1284	1.44 (ETH-52)	2 (3)
51	NL	Bacteroides_coprophilus	0.1269	1.09 (SWE-24)	3 (5)
21	NL	Lachnospiraceae_bacterium_TF01	0.1264	1.95 (CHN-05)	1 (2)
150	NL	Firmicutes_fragment	0.1191	1.24 (USA-57)	2 (3)
155	NL	Firmicutes	0.1153	0.8 (CHN-38)	5 (8)
200	mL1	Bacteroidetes	0.1092	1.1 (CHN-04)	2 (3)
115	NL	Firmicutes	0.1074	0.78 (ETH-14)	7 (12)
71	NL	Ruminococcus_gnavus	0.1062	1.14 (CHN-38)	3 (5)
80	NL	Ruminococcus_gnavus	0.0979	1.14 (CHN-38)	3 (5)
151	NL	unclear_classification	0.0966	1.49 (ETH-53)	1 (2)
7	NL	Bacteroides_intestinalis_CAG:564	0.0938	0.86 (CHN-02)	2 (3)
99	NL	Bacteroidetes__fragment	0.0936	0.86 (CHN-05)	2 (3)
65	NL	Roseburia_inulinivorans	0.0929	0.73 (ESP-50)	4 (7)
184	mL1	Parabacteroides_goldsteinii	0.0906	0.84 (CHN-08)	3 (5)
55	NL	Odoribacter_laneus	0.0904	1.39 (ESP-44)	1 (2)
182	mL1	Odoribacter_laneus	0.0904	1.39 (ESP-44)	1 (2)
254	L2	_Bacteroidetes	0.0891	1 (CHN-05)	2 (3)
165	mL1mL2	Bacteroides_multispecies	0.088	1.16 (SWE-28)	2 (3)
117	NL	Firmicutes	0.0867	0.4 (USA-58)	6 (10)
74	NL	Firmicutes_bacterium_CAG:341	0.0848	0.66 (CHN-09)	4 (7)
144	NL	unclear_classification	0.0834	0.86 (ETH-03)	2 (3)
183	mL1	Coprobacter_secundus	0.0824	0.39 (CHN-38)	4 (7)
214	mL2	Parabacteroides_merdae	0.0798	0.74 (USA-55)	4 (7)
92	NL	Bacteroidetes	0.0779	1.2 (ETH-53)	1 (2)
187	mL1	Firmicutes_bacterium_CAG:95	0.0774	0.86 (ETH-03)	2 (3)
88	NL	Coprobacter_secundus	0.0741	0.83 (CHN-37)	2 (3)
22	NL	Alistipes_senagalensis	0.0735	0.41 (SWE-23)	5 (8)
6	NL	Alistipes_senagalensis	0.0728	0.41 (SWE-23)	4 (7)
230	L1	Firmicutes	0.0699	0.49 (ESP-45)	6 (10)
38	NL	Bacteroides_nordii	0.0675	0.58 (CHN-08)	3 (5)
3	NL	Roseburia_sp.CAG:100	0.067	0.51 (SWE-22)	5 (8)
64	NL	Roseburia_inulinivorans	0.0643	0.55 (CHN-31)	5 (8)
216	mL2	Bacteroidetes	0.0585	0.46 (CHN-07)	2 (3)
19	NL	Alistipes_senagalensis	0.0573	0.41 (SWE-23)	4 (7)
90	NL	Porphyromonadaceae_bacterium_GM3	0.0572	0.31 (CHN-02)	4 (7)
68	NL	Faecalibacterium_prausnitzii_L2	0.0555	0.54 (SWE-19)	3 (5)
237	L2	Bacteroides_intestinalis	0.0549	0.73 (USA-56)	2 (3)
91	NL	Firmicutes_uncultured_bacterium_fragment	0.0519	0.8 (USA-56)	1 (2)
138	NL	Firmicutes	0.0519	0.8 (USA-56)	1 (2)
244	L2	Alistipes_senagalensis	0.0501	0.41 (SWE-23)	3 (5)
18	NL	Coprobacter_secundus	0.0447	0.32 (CHN-34)	3 (5)
83	NL	Firmicutes_bacterium_CAG:475	0.042	0.49 (SWE-29)	2 (3)
233	L1	unclear__fragment	0.0418	0.23 (SWE-19)	3 (5)
271	L2	unclear	0.0409	0.63 (USA-57)	1 (2)
172	mL1	Clostridium_sp.CAG:91	0.0383	0.25 (ESP-47)	4 (7)
156	NL	unclear_classification	0.0376	0.58 (CHN-34)	1 (2)
116	NL	Firmicutes	0.037	0.29 (USA-55)	2 (3)
37	NL	Paraprevotella_clara	0.0357	0.55 (ETH-15)	1 (2)
14	NL	Prevotella_sp.CAG:732	0.0352	0.54 (ETH-12)	1 (2)
265	L2	Bacteroidetes_fragment	0.0352	0.54 (ETH-12)	1 (2)
135	NL	Firmicutes	0.0344	0.53 (CHN-37)	1 (2)
140	NL	Firmicutes	0.0338	0.18 (ESP-42)	4 (7)
103	NL	Bacteroidetes	0.0281	0.43 (SWE-19)	1 (2)
72	NL	Anaerotruncus_sp.CAG:528	0.0277	0.25 (SWE-30)	2 (3)
209	mL2	Akkermansia_sp.CAG:344	0.0262	0.38 (ESP-43)	2 (3)
33	NL	Lachnospiraceae_bacterium_7_1_58FAA	0.0259	0.4 (USA-58)	1 (2)
94	NL	Bacteroidetes_fragment	0.0245	0.38 (CHN-06)	1 (2)
272	L2	unclear	0.0244	0.38 (CHN-02)	1 (2)
143	NL	Firmicutes_fragment	0.0241	0.37 (ETH-10)	1 (2)
278	NC	Bacteroidetes_fragment	0.0211	0.32 (ETH-03)	1 (2)
26	NL	Bacteroides_sp.CAG:709	0.0203	0.31 (SWE-22)	1 (2)
131	NL	Firmicutes	0.0186	0.21 (CHN-02)	2 (3)
207	mL1	unclear	0.0175	0.27 (USA-56)	1 (2)
54	NL	Parabacteroides_johnsonii	0.0169	0.14 (ESP-44)	2 (3)
212	mL2	Parabacteroides_goldsteinii	0.0162	0.25 (CHN-39)	1 (2)
4	NL	Fusicatenibacter	0.0113	0.17 (ESP-44)	1 (2)
171	mL1	Clostridium_sp.CAG:91	0.0112	0.17 (SWE-01)	1 (2)
195	mL1	Firmicutes	0.0103	0.16 (CHN-38)	1 (2)
186	mL1	Eubacterium_sp.CAG:115	0.0096	0.1 (ESP-46)	2 (3)
93	NL	Bacteroidetes	0.007	0.11 (CHN-39)	1 (2)
43	NL	Bacteroides_sp.HPS0048	0.0066	0.08 (SWE-17)	2 (3)
27	NL	Bacteroides_ovatus	0.0066	0.1 (CHN-32)	1 (2)
146	NL	Firmicutes_fragment	0.0061	0.09 (SWE-22)	1 (2)
120	NL	Firmicutes_fragment	0.00464	0.07 (SWE-19)	1 (2)
122	NL	Firmicutes_fragment	0.00319	0.05 (ETH-15)	1 (2)
243	L2	Alistipes_timonensis	0.00184	0.03 (SWE-30)	1 (2)
